# Supplementary material for: Anthocyanins Profiling Analysis and RNA-Seq Revealed the Dominating Pigments and Coloring Mechanism in Cyclamen Flowers
Source: Biology (Basel). 2022 Nov 28;11(12):1721. doi: 10.3390/biology11121721 (PMC9774537; doi:10.3390/biology11121721)
Supplement: Supplementary file 1 [file biology-11-01721-s001.zip]

Archive with 1 entries (1 files):
- biology-2023840-supplementary.pdf
